# Supplementary material for: Large-Scale Reassessment of In-Vineyard Smoke-Taint Grapevine Protection Strategies and the Development of Predictive Off-Vine Models
Source: Molecules. 2021 Jul 16;26(14):4311. doi: 10.3390/molecules26144311 (PMC8307127; doi:10.3390/molecules26144311)
Supplement: Supplementary file 1 [file molecules-26-04311-s001.zip]

Archive with 1 entries (1 files):
- molecules-1291333-supplementary.pdf
